# Supplementary material for: Enhanced Virus Detection and Metagenomic Sequencing in Patients with Meningitis and Encephalitis
Source: mBio. 2021 Aug 31;12(4):e01143-21. doi: 10.1128/mBio.01143-21 (PMC8406231; doi:10.1128/mBio.01143-21)
Supplement: TABLE S2 [file mbio.01143-21-st002.xlsx]

## Sheet: Sheet1
Supplementary Table 2: Subject-Level Clinical Details
Subject	Home State	Clinical Diagnosis	Clinical Classification	CSF Total Nucleated Cells	Duration of Symptom Onset to LP	Immunosuppressed/Immunomodulated; Reason	Duration of Treatment before LP	Number of ID-related Tests Ordered	Length of Hospital Stay (days)
M001P	MA	Unknown	Unknown	306	Chronic	No		6	5
M002L	MA	Unknown	Unknown	8	Late Subacute	No		40	23
M003V	MA	Unknown	Unknown	70	Chronic	Yes; solid organ transplant		40	9
M004C	MA	HSV-1	Infection, CSF PCR+	120	Early Subacute	No	< 24 hours	16	15
M006T	MA	Mycoplasma	Infection, other	152	Early Subacute	No	< 24 hours	28	9
M007Z	MA	Enterovirus	Infection, CSF PCR+	1875	Acute	Yes; pregnancy (3rd trimester)	< 24 hours	11	4
M008H	MA	Lymphoma	Alternative diagnosis	2	Late Subacute	No		31	22
M009M	MA	WNV	Infection, other	100	Late Subacute	No	< 24 hours	13	5
M010F	MA	HIV	Infection, other	0	Late Subacute	Yes; AIDS	2 days	18	4
M013D	MA	Metapneumovirus	Infection, other	4	Acute	Yes; ALL, stem cell transplant		18	3
M015B	ME	Powassan	Infection, other	66	Late Subacute	No		37	29
M017J	MA	Anaplasma	Infection, other	5	Late Subacute	No	1 day	28	4
M021W	ME	HHV6	Infection, other	9	Acute	Yes; myelodysplastic syndrome, stem cell transplant		54	49
M024N	MA	Jamestown Canyon	Infection, other	38	Acute	No		28	9
M026P	MA	HSV-1	Infection, CSF PCR+	1050	Early Subacute	No	1 day	18	8
M027B	MA	anti-GAD65 Ab	Alternative diagnosis	10	Early Subacute	No		10	6
M029W	MA	HSV-2	Infection, CSF PCR+	550	Late Subacute	No	1 day	13	9
M030T	NH	Powassan	Infection, other	170	Early Subacute	Yes; current use of adalimumab		48	29
M032V	MA	Mycoplasma	Infection, other	85	Late Subacute	No	4 days	52	25
M035F	MA	Unknown	Unknown	16	Acute	No		13	4
M037J	MA	Unknown	Unknown	615	Early Subacute	No		37	7
M039F	NH	EBV	Infection, CSF PCR+	40	Chronic	Yes; current use of mycophenolate mofetil	0	33	51
M043Z	MA	VZV	Infection, other	14	Chronic	Yes; CLL	30 days	6	4
M045E	MA	Unknown	Unknown	27	Acute	Yes; diabetes mellitus		30	30
M047L	MA	ANCA vasculitis	Alternative diagnosis	140	Acute	No		31	12
M049Q	MA	VZV	Infection, other	191	Early Subacute	No	7 days	11	7
M051B	MA	HIV	Infection, CSF PCR+	0	Early Subacute	Yes; AIDS	2 days	18	4
M057P	ME	Autoimmune cerebellitis	Alternative diagnosis	18	Chronic	No		26	8
M059C	MA	HSV-2	Infection, CSF PCR+	22	Early Subacute	No	< 24 hours	6	3
M061R	MA	HIV	Infection, other	81	Late Subacute	Yes; AIDS	0	62	8
M069S	MA	VZV	Infection, other	105	Late Subacute	No	0	18	8
M070A	MA	VZV	Infection, other	33	Late Subacute	Yes; current use of prednisone	8 days	18	9
M071C	ME	Powassan	Infection, other	27	Acute	No		36	20
M072E	MA	Enterovirus	Infection, CSF PCR+	91	Acute	No		9	2
M073J	MA	Unknown	Unknown	74	Acute	Yes; rheumatoid arthritis, current use of hydroxychloroquine		14	7
M075Q	NH	Mycoplasma	Infection, other	146	Acute	No	< 24 hours	31	20
M076B	FL	CNS vasculitis	Alternative diagnosis	33	Chronic	Yes; B-cell lymphoma, current use of rituximab		15	18
M078B	MA	Unknown	Unknown	43	Late Subacute	No		20	2
M079M	MA	Unknown	Unknown	96	Acute	No		16	14
M081N	MA	Unknown	Unknown	101	Early Subacute	Yes; current use of methotrexate and adalimumab		40	8
M082D	NH	Unknown	Unknown	200	Late Subacute	No		8	5
M083K	MA	Unknown	Unknown	36	Acute	No		29	7
M085W	MA	Unknown	Unknown	112	Late Subacute	No		44	8
M089U	MA	Lyme	Infection, other	14	Acute	No	< 24 hours	20	14
M090R	MA	Unknown	Unknown	131	Late Subacute	No		25	5
M095F	MA	Unknown	Unknown	118	Late Subacute	Yes; solid organ transplant		30	6
M096L	MA	DLBCL	Alternative diagnosis	17	Chronic	No		13	5
M101P	MA	Lyme	Infection, other	91	Late Subacute	No	0	16	3
M102Q	MA	Anti-NMDAR encephalitis	Alternative diagnosis	10	Late Subacute	Yes; current use of adalimumab		57	19
M104W	MA	PML	Infection, CSF PCR+	1	Chronic	Yes; AIDS		56	19
M105N	MA	WNV	Infection, other	13	Late Subacute	No		56	51
M106B	MA	Unknown	Unknown	141	Chronic	Yes; diabetes mellitus		27	27
M108A	MA	Enterovirus	Unknown	80	Late Subacute	Yes; pregnancy (1st trimester)		6	3
M109H	VT	WNV	Infection, other	47	Late Subacute	No		18	4
M111V	MA	Unknown	Unknown	185	Acute	Yes; diabetes mellitus		11	3
M114U	MA	Unknown	Unknown	96	Late Subacute	Yes; CVID		10	4
M115K	NH	VZV	Infection, other	300	Late Subacute	Yes; HIV-1 with incomplete T-cell reconsitution and cirrhosis	0	25	13
M121O	MA	WNV	Infection, other	12	Late Subacute	No		30	23
M122F	MA	VZV	Infection, other	133	Late Subacute	No	21 days	17	5
M123Y	MA	VZV	Infection, other	14	Acute	No	21 days	24	19
M125E	NH	Unknown	Unknown	112	Late Subacute	No		10	7
M126L	MA	Enterovirus	Unknown	116	Early Subacute	No		11	3
M127Q	MA	Unknown	Unknown	85	Late Subacute	Yes; CVID		48	8
M132S	NH	HSV-2	Infection, CSF PCR+	266	Late Subacute	No	<24 hours	10	4
M134G	MA	VZV	Infection, CSF PCR+	235	Early Subacute	No	0	8	5
M135I	MA	HSV-1	Infection, CSF PCR+	66	Late Subacute	Yes; waldenstrom's macroglobulinemia	<24 hours	8	4
M137F	MA	Unknown	Unknown	174	Acute	No		35	17
M139J	MA	Unknown	Unknown	42	Late Subacute	No		6	21
The number of infectious disease tests includes tests performed during a MGH hospitalization; infectious disease tests performed prior to an MGH admission were not included. Abbreviations: AIDS, Acquired immunodeficiency syndrome; ALL, Acute lymphocytic leukemia; ANCA, Antineutrophil cytoplasmic antibodies; CLL, Chronic Lymphocytic Leukemia, CNS, Central Nervous System; CVID, Combined Variable Im…
