# Supplementary material for: Enhanced Virus Detection and Metagenomic Sequencing in Patients with Meningitis and Encephalitis
Source: mBio. 2021 Aug 31;12(4):e01143-21. doi: 10.1128/mBio.01143-21 (PMC8406231; doi:10.1128/mBio.01143-21)
Supplement: TABLE S3 [file mbio.01143-21-st003.xlsx]

## Sheet: Sheet1
Supplementary Table 3: Clinical Followup for Subjects Listed as Unknown at Discharge
Subject	Discharge Diagnosis	Changes to Diagnosis Within 6-months from Discharge	Clinical Follow-up Within 6-months from Discharge
M001P	Presumed viral encephalomyelitis	No change	Patient reported persistent, improving fatigue at a 1-month and 4-month neurology clinic follow-up. There was near complete resolution of T2-hyperintense subcortical lesions in the brain and stable cervical lesions in the spinal cord on repeat MR imaging at 4-months.
M002L	Presumed focal viral encephalitis	No change	Patient had two rehospitalizations for focal seizures within three months of initial hospitalization and was placed on levetiracetam, clobazam and steroids. The patient was transitioned to levetiracetam monotherapy and titrated off steroids at the 6-month neurology visit. At that same visit, the patient reported persistent fatigue. On repeat MRI imaging, there was minimal, residual, nonenhancing,…
M003V	Presumed viral meningoencephalitis	No change	Patient was rehospitalized for increased headache and persistent but reduced CSF WBC on a repeat lumbar puncture. Despite extensive workup on admissions, no pathogen was identified. The patient reported no residual headache at 6- month outpatient ID-transplant visit
M035F	Presumed viral meningoencephalitis	No change	Patient recovered fully and returned to work by 4-month outpatient neurology follow-up. At that appointment, the patient described 3-4 episodes of transient visual disturbances and Raynaud's-like phenomenon. The patient developed bilateral tinnitus and was documented to have sensorineural hearing loss. A repeat MRI brain performed within 6-months from discharge did not show abnormalities.
M037J	Presumed viral meningitis versus drug-induced (NSAID) meningitis	No data available	No follow-up available within 6-months from discharge
M045E	Presumed bacterial versus viral meningoencephalitis	No change	The patient’s hospital course was complicated by seizure and was placed on valproate acid. Memory and visual impairment was felt to proceed hospitalization and primary care provider considered the patient to be at neurological baseline.
M073J	Presumed viral encephalitis	No data available	No follow-up available within 6-months from discharge
M078B	Presumed viral radiculomyelitis	No change	The patient reported complete resolution of neurological symptoms at an 1-month neurology follow-up, no neurological symptoms described at a 6-month surgical appointment.
M079M	Presumed bacterial meningoencephalitis with cellulitis	No change	The patient reported complications of cellulitis resulting in two emergency department visits due to wound infection. Neurological symptoms relating to encephalitis at 3-month and 6-month was not reported to a primary care provider.
M081N	Presumed viral versus autoimmune meningitis	Presumed TNF-inhibitor related sarcoid-like reaction	Patient reported persistent brain fog without neurological deficits at 1-month and 4-month neurology visits with stable brain MRI T2-weighted hyperintense lesions performed within 6 months from discharge.
M082D	Presumed viral meningitis versus drug-induced (NSAID) meningitis	Presumed recurrent viral meningitis	Patient reported persistent headaches with readmission at 1-month and 6-months. Repeat CSF analyses at 4-month interval without headache did not show CSF pleocytosis, 6-month interval showed CSF WBC 45 (94% lymphocytes), total protein 74, glucose 57. HSV and VZV PCR testing was repeatedly negative. Patient was placed on valtrex as prophylaxis and trial of NSAID use did not result in meningitis.
M083K	Presumed arthropod-related versus viral meningoencephalitis	No change	Patient presented with episodic aphasia and disorientation to the emergency department 2 weeks after discharge with repeat workup of neuroimaging and EEG without change. Patient reported improvement in word-finding difficulty at a 1-month neurology visit and complete resolution at a 2-month primary care visit.
M085W	Presumed VZV meningoencephalitis, VZV PCR and serology negative	Diagnosed with Bing-Neel Syndrome	Patient was suspected to have VZV infection. A follow-up MRI brain showed new leptomeningeal enhancement was patient was diagnosed with Waldenstrom's macroglobulinemia with primarily CNS involvement (Bing-Neel syndrome) at 9-month follow-up visit.
M090R	Presumed viral versus bacterial meningitis	No change	Patient reported persistent migraines at 2-month and 4-month neurology visits
M095F	Presumed arthropod-related versus viral meningitis versus drug-induced (NSAID) meningitis	Presumed viral meningitis etiology	Patient was rehospitalized 2 weeks for fevers of unclear etiology. Diagnosis remained unknown and was continued on ceftriaxone for an additional 4 weeks. Patient reported headache improvement and persistent fatigue at 1-month and 2 month ID visit and headache resolution at 3-month neurology visit.
M106B	Presumed unknown infectious versus autoimmune meningoencephalitis	No data available	No follow-up available within 6-months from discharge
M108A	Presumed viral meningitis	Diagnosed with Enterovirus on research protocol metagenomic next generation sequencing	Patient reported resolution of headache and neck symptoms by day 4 and reported being neurologically well at 6-month primary care visit.
M111V	Presumed viral meningitis	No change	Patient reported resolution of headache, persistent fatigue and reduced hearing at 1-month primary care visit. An audiogram was normal.
M114U	Presumed viral meningitis	CVID-related granulomatous disease vs. other immune-mediated disease	Patient reported near resolution of facial palsy with persistent synkinesis at her 3 and 6-month neurology visit. A PET-CT was negative at 3-months after discharge.
M125E*	Presumed viral versus parainfectious versus drug-induced (NSAID) meningoencephalitis	Presumed viral versus parainfectious meningoencephalitis	Patient reported improving headache and return to baseline cognitive function at 1-month, intermittent paresthesia at 3-months and near full recovery at 5-month neurology appointment. There was return of headache-like symptoms at 6-month neurology appointment. Repeat lumbar punctures at 2-month post-hospitalization showed CSF WBC 6 cells, total protein 33, glucose 54. No etiology defined.
M126L	Presumed viral meningitis	Diagnosed with Enterovirus on research protocol metagenomic next generation sequencing	Patient was readmitted to the emergency department 12 days post-discharge for continued headache, photophobia and fatigue. CSF obtained in the emergency room showed 14 (95% lymphocytes), total protein 33, and glucose 54. The patient did not receive further empiric antimicrobial treatment and returned to the emergency department the following day due to pain from the lumbar puncture. Persistent fa…
M127Q	Presumed viral versus fungal meningitis	No change	Patient reported headache and fatigue at 1-month primary care visit and neurologically well at 5-month evaluation with an immunology provider.
M137F	Presumed viral meningoencephalitis	No change	Patient reported significant fatigue and subtle cognitive difficulties at 1-month, headache and short-term memory deficits at 3-month with improvement in symptoms at the 6-month neurology visit. Patient had seizures as a complication of meningoencephalitis and was maintained on antiepileptic therapy in follow-up.
M139J	Presumed bacterial meningoencephalitis versus varicella meningoencephalitis	No change	In hospital 16s rDNA sequencing results returned and were negative. Family reported return to baseline 6 weeks after discharge. Patient was readmitted to the hospital due to a urinary tract infection and renal failure. Patient was transitioned to hospice care within 6 months of hospitalization from meningitis.
