# Supplementary material for: Enhanced Virus Detection and Metagenomic Sequencing in Patients with Meningitis and Encephalitis
Source: mBio. 2021 Aug 31;12(4):e01143-21. doi: 10.1128/mBio.01143-21 (PMC8406231; doi:10.1128/mBio.01143-21)
Supplement: TABLE S1 [file mbio.01143-21-st001.xlsx]

## Sheet: Sheet1
Supplementary Table 1: Subjects not meeting inclusion criteria due to known bacterial or fungal infection
Subject	Clinical Diagnosis	CSF TNCs	Pathogen Classification
M038A	Disseminated Coccidiomycosis; HIV-infected	7	fungi
M046J	Skullbase osetomyelitis with sinus debridement (S.milleri, S.epidemidis, Prevotella spp.)	660	bacterial
M054K	Suspected bacterial meningitis due to CSF leak	4175	bacterial
M066F	Ventroperitoneal Shunt Infection (C.acnes, Enterobacter spp.)	3400	bacterial
M068Z	Ventriculitis in setting of external ventricular drain (Klebsiella)	7	bacterial
M084G	Stroke due to mycobacteria chimera endocarditis	1	bacterial
M094O	Toxoplasmosis	17	fungi
M100H	Recurrent neurosurgical intervention with external ventricular drain (C.acnes)	8600	bacterial
M116C	Brain abscess (S.intermedius +Blood culture)	590	bacterial
M117T	Stroke due to B.cereus bacteremia	153	bacterial
M119N	Meningoencephalitis (C.acnes, DLBCL)	2	bacterial
M120R	Bacterial Meningitis (S.pneumococcus)	5278	bacterial
M133C	Cryptococcus; HIV-infected	9	fungi
M138R	Cryptococcus; HIV-infected	14	fungi
